# Supplementary material for: Vsb1, Ypq1, and Ypq2 control dynamic cationic amino acid storage in the yeast vacuole
Source: Life Sci Alliance. 2026 May 11;9(7):e202503520. doi: 10.26508/lsa.202503520 (PMC13160679; doi:10.26508/lsa.202503520)
Supplement: Supplementary file 2 [file LSA-2025-03520_Supplemental_Data_2.xlsx]

## Sheet: Inclusion list
Targeted mass spectrometry inclusion list used for monitoring of amino acids and their isotopologues.
Isolation window, m/Z	Analyte	m/Z	rt
132 ± 17	Leucine	132.101	2.9
166 ± 17	Phenylalanine	166.086	2.7
205± 17	Tryptophan	205.096	2.9
150 ± 17	Lysine	147.112	9.1
150 ± 17	H-Lysine	155.126	9.1
150 ± 17	Histidine	156.076	5.1
150 ± 17	Glutamate	148.06	5.2
150 ± 17	Methionine	150.058	3.3
180 ± 17	Arginine	175.118	8.9
180 ± 17	H-Arginine	185.126	8.9
180 ± 17	Tyrosine	182.08	3.5
120 ± 17	Threonine	120.065	4.5

## Sheet: Calibration standards
Signal ratios obtained from equimolar standard mixtures of Lysine and Arginine isotopologues used to determine their molar weights. Note that the ratios remained stable across a broad concentration range (from 0.0005 mM to 0.5 mM).
mM	Lys/Hlys	Lys/Hlys	Lys/Hlys	Lys/Hlys	Lys/Hlys	Avg	RSD %
0.0005	0.65	0.7	0.67	0.72	0.72	0.69	4.6
0.002	0.75	0.7	0.7	0.7	0.69	0.71	3.3
0.008	0.76	0.7	0.7	0.69	0.68	0.71	4.6
0.03	0.73	0.7	0.7	0.68	0.68	0.7	2.5
0.13	0.72	0.7	0.68	0.68	0.68	0.69	2.4
0.5	0.72	0.7	0.69	0.68	0.68	0.69	2
mM	Arg/Harg	Arg/Harg	Arg/Harg	Arg/Harg	Arg/Harg	Avg	RSD %
0.0005	0.57	0.56	0.56	0.55	0.52	0.55	3.1
0.002	0.59	0.56	0.56	0.56	0.54	0.56	3.4
0.008	0.58	0.56	0.56	0.54	0.54	0.56	3
0.03	0.58	0.56	0.56	0.55	0.55	0.56	2.6
0.13	0.58	0.56	0.56	0.55	0.54	0.56	2.9
0.5	0.57	0.55	0.55	0.54	0.54	0.55	2.1
