# Supplementary material for: Vsb1, Ypq1, and Ypq2 control dynamic cationic amino acid storage in the yeast vacuole
Source: Life Sci Alliance. 2026 May 11;9(7):e202503520. doi: 10.26508/lsa.202503520 (PMC13160679; doi:10.26508/lsa.202503520)
Supplement: Supplementary file 7 [file LSA-2025-03520_Supplemental_Data_1.xlsx]

## Sheet: renewal and growth (source) 
CAA renewal (labeling) measured in dynamic labeling experiments in different subcellular fractions of w-t, ypq1∆, ypq2∆ and ypq1∆ypq2∆ cells
condition	replicate	time_min	fraction	amino_acid	labeling	growth_dilution
WT	1	0	soluble	Lys	0.998489233487527	1
WT	1	20	soluble	Lys	0.657472911326645	0.88235294117647
WT	1	60	soluble	Lys	0.322747548733712	0.681818181818182
WT	1	120	soluble	Lys	0.125151738195788	0.46875
WT	2	0	soluble	Lys	0.998770214833383	1
WT	2	20	soluble	Lys	0.667637693456045	0.857142857142857
WT	2	60	soluble	Lys	0.339010789707744	0.692307692307692
WT	2	120	soluble	Lys	0.131113928328565	0.473684210526316
WT	3	0	soluble	Lys	1	1
WT	3	20	soluble	Lys	0.678242440553468	0.909090909090909
WT	3	60	soluble	Lys	0.341145124092419	0.714285714285714
WT	3	120	soluble	Lys	0.131671010467341	0.512820512820513
WT	1	0	soluble	Arg	0.978569582235041	1
WT	1	20	soluble	Arg	0.544787122154522	0.88235294117647
WT	1	60	soluble	Arg	0.208331195512614	0.681818181818182
WT	1	120	soluble	Arg	0.0585652072465613	0.46875
WT	2	0	soluble	Arg	0.994653846610879	1
WT	2	20	soluble	Arg	0.561862844964603	0.857142857142857
WT	2	60	soluble	Arg	0.224298710396112	0.692307692307692
WT	2	120	soluble	Arg	0.06485176044008	0.473684210526316
WT	3	0	soluble	Arg	1	1
WT	3	20	soluble	Arg	0.564681698505028	0.909090909090909
WT	3	60	soluble	Arg	0.214941589205254	0.714285714285714
WT	3	120	soluble	Arg	0.0600409806927139	0.512820512820513
WT	1	0	protein	Lys	0.997986498346938	1
WT	1	20	protein	Lys	0.9205432377049	0.88235294117647
WT	1	60	protein	Lys	0.749827664563465	0.681818181818182
WT	1	120	protein	Lys	0.512761712249149	0.46875
WT	2	0	protein	Lys	0.999261015783222	1
WT	2	20	protein	Lys	0.924615190469322	0.857142857142857
WT	2	60	protein	Lys	0.756438086275183	0.692307692307692
WT	2	120	protein	Lys	0.524555505099697	0.473684210526316
WT	3	0	protein	Lys	1	1
WT	3	20	protein	Lys	0.925378362577164	0.909090909090909
WT	3	60	protein	Lys	0.760893098939333	0.714285714285714
WT	3	120	protein	Lys	0.521332325340889	0.512820512820513
WT	1	0	protein	Arg	0.999580456544418	1
WT	1	20	protein	Arg	0.923310540499005	0.88235294117647
WT	1	60	protein	Arg	0.741216913134586	0.681818181818182
WT	1	120	protein	Arg	0.498628968221298	0.46875
WT	2	0	protein	Arg	0.998136139597254	1
WT	2	20	protein	Arg	0.926356440670989	0.857142857142857
WT	2	60	protein	Arg	0.748688953123423	0.692307692307692
WT	2	120	protein	Arg	0.513148591505029	0.473684210526316
WT	3	0	protein	Arg	1	1
WT	3	20	protein	Arg	0.927409926285677	0.909090909090909
WT	3	60	protein	Arg	0.751633247942577	0.714285714285714
WT	3	120	protein	Arg	0.509448579781676	0.512820512820513
WT	1	0	total	Lys	0.998898813209055	1
WT	1	20	total	Lys	0.84172834716516	0.88235294117647
WT	1	60	total	Lys	0.627160429696045	0.681818181818182
WT	1	120	total	Lys	0.40797288724155	0.46875
WT	2	0	total	Lys	0.998983290001902	1
WT	2	20	total	Lys	0.85310075855823	0.857142857142857
WT	2	60	total	Lys	0.633512888573677	0.692307692307692
WT	2	120	total	Lys	0.416485954721982	0.473684210526316
WT	3	0	total	Lys	1	1
WT	3	20	total	Lys	0.855331241212009	0.909090909090909
WT	3	60	total	Lys	0.641523105698206	0.714285714285714
WT	3	120	total	Lys	0.411224183507215	0.512820512820513
WT	1	0	total	Arg	0.996611372580929	1
WT	1	20	total	Arg	0.84588146248392	0.88235294117647
WT	1	60	total	Arg	0.638796010513932	0.681818181818182
WT	1	120	total	Arg	0.428664494610307	0.46875
WT	2	0	total	Arg	0.997661571391222	1
WT	2	20	total	Arg	0.853702936862493	0.857142857142857
WT	2	60	total	Arg	0.645491641525609	0.692307692307692
WT	2	120	total	Arg	0.432486310896587	0.473684210526316
WT	3	0	total	Arg	1	1
WT	3	20	total	Arg	0.857984492566787	0.909090909090909
WT	3	60	total	Arg	0.650746733146917	0.714285714285714
WT	3	120	total	Arg	0.428506870893859	0.512820512820513
ypq1d	1	0	soluble	Lys	0.998023790988162	1
ypq1d	1	20	soluble	Lys	0.783279525246661	0.9
ypq1d	1	60	soluble	Lys	0.506832589335841	0.72
ypq1d	1	120	soluble	Lys	0.268901229893913	0.486486486486486
ypq1d	2	0	soluble	Lys	0.99985809187508	1
ypq1d	2	20	soluble	Lys	0.769536889561946	0.875
ypq1d	2	60	soluble	Lys	0.501235315924691	0.666666666666667
ypq1d	2	120	soluble	Lys	0.263535681111587	0.466666666666667
ypq1d	3	0	soluble	Lys	1	1
ypq1d	3	20	soluble	Lys	0.781873798238327	0.894736842105263
ypq1d	3	60	soluble	Lys	0.497683075996086	0.739130434782609
ypq1d	3	120	soluble	Lys	0.261327980565667	0.5
ypq1d	1	0	soluble	Arg	0.993022291319146	1
ypq1d	1	20	soluble	Arg	0.558469066702444	0.9
ypq1d	1	60	soluble	Arg	0.218868704233805	0.72
ypq1d	1	120	soluble	Arg	0.0641324388975663	0.486486486486486
ypq1d	2	0	soluble	Arg	0.998522716528392	1
ypq1d	2	20	soluble	Arg	0.522936763551102	0.875
ypq1d	2	60	soluble	Arg	0.196503489396448	0.666666666666667
ypq1d	2	120	soluble	Arg	0.0566886278739159	0.466666666666667
ypq1d	3	0	soluble	Arg	1	1
ypq1d	3	20	soluble	Arg	0.559795991257011	0.894736842105263
ypq1d	3	60	soluble	Arg	0.208373805428381	0.739130434782609
ypq1d	3	120	soluble	Arg	0.0596387902994097	0.5
ypq1d	1	0	protein	Lys	0.996905398785624	1
ypq1d	1	20	protein	Lys	0.896370703583924	0.9
ypq1d	1	60	protein	Lys	0.71409969576974	0.72
ypq1d	1	120	protein	Lys	0.494772241403577	0.486486486486486
ypq1d	2	0	protein	Lys	0.999028490690892	1
ypq1d	2	20	protein	Lys	0.892033984532424	0.875
ypq1d	2	60	protein	Lys	0.712512997145987	0.666666666666667
ypq1d	2	120	protein	Lys	0.496655606013697	0.466666666666667
ypq1d	3	0	protein	Lys	1	1
ypq1d	3	20	protein	Lys	0.887959481429054	0.894736842105263
ypq1d	3	60	protein	Lys	0.701040261416546	0.739130434782609
ypq1d	3	120	protein	Lys	0.483394073635586	0.5
ypq1d	1	0	protein	Arg	0.996555669933518	1
ypq1d	1	20	protein	Arg	0.931363807773689	0.9
ypq1d	1	60	protein	Arg	0.751691560813927	0.72
ypq1d	1	120	protein	Arg	0.512358253844732	0.486486486486486
ypq1d	2	0	protein	Arg	0.998209554293907	1
ypq1d	2	20	protein	Arg	0.925596394723129	0.875
ypq1d	2	60	protein	Arg	0.746853283526988	0.666666666666667
ypq1d	2	120	protein	Arg	0.506773966467651	0.466666666666667
ypq1d	3	0	protein	Arg	1	1
ypq1d	3	20	protein	Arg	0.927217006631286	0.894736842105263
ypq1d	3	60	protein	Arg	0.741228183805306	0.739130434782609
ypq1d	3	120	protein	Arg	0.501688173961965	0.5
ypq1d	1	0	total	Lys	0.996771982979518	1
ypq1d	1	20	total	Lys	0.856430463233637	0.9
ypq1d	1	60	total	Lys	0.645502491897193	0.72
ypq1d	1	120	total	Lys	0.421621149094826	0.486486486486486
ypq1d	2	0	total	Lys	0.998715572083315	1
ypq1d	2	20	total	Lys	0.850033461932742	0.875
ypq1d	2	60	total	Lys	0.643396358964755	0.666666666666667
ypq1d	2	120	total	Lys	0.421659565296095	0.466666666666667
ypq1d	3	0	total	Lys	1	1
ypq1d	3	20	total	Lys	0.853399168760551	0.894736842105263
ypq1d	3	60	total	Lys	0.632930518323384	0.739130434782609
ypq1d	3	120	total	Lys	0.411412559522606	0.5
ypq1d	1	0	total	Arg	0.99362485013493	1
ypq1d	1	20	total	Arg	0.859592700315977	0.9
ypq1d	1	60	total	Arg	0.653214632369081	0.72
ypq1d	1	120	total	Arg	0.434970588237929	0.486486486486486
ypq1d	2	0	total	Arg	0.998348121405249	1
ypq1d	2	20	total	Arg	0.849729101151982	0.875
ypq1d	2	60	total	Arg	0.647658287049119	0.666666666666667
ypq1d	2	120	total	Arg	0.432927984604146	0.466666666666667
ypq1d	3	0	total	Arg	1	1
ypq1d	3	20	total	Arg	0.85449722583332	0.894736842105263
ypq1d	3	60	total	Arg	0.646288545018234	0.739130434782609
ypq1d	3	120	total	Arg	0.426592704834124	0.5
ypq2d	1	0	soluble	Lys	0.999820626204686	1
ypq2d	1	20	soluble	Lys	0.675019767446699	0.928571428571428
ypq2d	1	60	soluble	Lys	0.348994426421882	0.722222222222222
ypq2d	1	120	soluble	Lys	0.142372856167116	0.5
ypq2d	2	0	soluble	Lys	0.999879638161518	1
ypq2d	2	20	soluble	Lys	0.664138778118064	0.875
ypq2d	2	60	soluble	Lys	0.350398059789114	0.7
ypq2d	2	120	soluble	Lys	0.138605638927551	0.466666666666667
ypq2d	3	0	soluble	Lys	0.999852489485858	1
ypq2d	3	20	soluble	Lys	0.665958911427443	0.923076923076923
ypq2d	3	60	soluble	Lys	0.347959820733085	0.666666666666667
ypq2d	3	120	soluble	Lys	0.140159451450107	0.48
ypq2d	1	0	soluble	Arg	0.999194454010437	1
ypq2d	1	20	soluble	Arg	0.792411364712651	0.928571428571428
ypq2d	1	60	soluble	Arg	0.531793360855216	0.722222222222222
ypq2d	1	120	soluble	Arg	0.294484757905638	0.5
ypq2d	2	0	soluble	Arg	0.999674514112064	1
ypq2d	2	20	soluble	Arg	0.790889663098296	0.875
ypq2d	2	60	soluble	Arg	0.536676337067359	0.7
ypq2d	2	120	soluble	Arg	0.288688212466316	0.466666666666667
ypq2d	3	0	soluble	Arg	0.999647898230619	1
ypq2d	3	20	soluble	Arg	0.795522860127073	0.923076923076923
ypq2d	3	60	soluble	Arg	0.533003373640724	0.666666666666667
ypq2d	3	120	soluble	Arg	0.297616330905584	0.48
ypq2d	1	0	protein	Lys	0.999519320735162	1
ypq2d	1	20	protein	Lys	0.925812684413728	0.928571428571428
ypq2d	1	60	protein	Lys	0.760232097392339	0.722222222222222
ypq2d	1	120	protein	Lys	0.52534961964528	0.5
ypq2d	2	0	protein	Lys	0.99952108043946	1
ypq2d	2	20	protein	Lys	0.923057722143461	0.875
ypq2d	2	60	protein	Lys	0.75350819201933	0.7
ypq2d	2	120	protein	Lys	0.510292473789368	0.466666666666667
ypq2d	3	0	protein	Lys	0.999213334348578	1
ypq2d	3	20	protein	Lys	0.921111752186813	0.923076923076923
ypq2d	3	60	protein	Lys	0.752547429374352	0.666666666666667
ypq2d	3	120	protein	Lys	0.5214200507872	0.48
ypq2d	1	0	protein	Arg	0.999873924479259	1
ypq2d	1	20	protein	Arg	0.88844009512199	0.928571428571428
ypq2d	1	60	protein	Arg	0.708941543412272	0.722222222222222
ypq2d	1	120	protein	Arg	0.488417499942914	0.5
ypq2d	2	0	protein	Arg	0.99913762698078	1
ypq2d	2	20	protein	Arg	0.884801891799795	0.875
ypq2d	2	60	protein	Arg	0.702967528975023	0.7
ypq2d	2	120	protein	Arg	0.479331558918759	0.466666666666667
ypq2d	3	0	protein	Arg	0.998923698108707	1
ypq2d	3	20	protein	Arg	0.879333961909941	0.923076923076923
ypq2d	3	60	protein	Arg	0.697100731743215	0.666666666666667
ypq2d	3	120	protein	Arg	0.480865858346171	0.48
ypq2d	1	0	total	Lys	0.999720931170186	1
ypq2d	1	20	total	Lys	0.852079955376686	0.928571428571428
ypq2d	1	60	total	Lys	0.639709021202437	0.722222222222222
ypq2d	1	120	total	Lys	0.418678678585009	0.5
ypq2d	2	0	total	Lys	0.999	1
ypq2d	2	20	total	Lys	0.842	0.875
ypq2d	2	60	total	Lys	0.627	0.7
ypq2d	2	120	total	Lys	0.408	0.466666666666667
ypq2d	3	0	total	Lys	0.999	1
ypq2d	3	20	total	Lys	0.842	0.923076923076923
ypq2d	3	60	total	Lys	0.627	0.666666666666667
ypq2d	3	120	total	Lys	0.408	0.48
ypq2d	1	0	total	Arg	0.999527265313248	1
ypq2d	1	20	total	Arg	0.86156184391279	0.928571428571428
ypq2d	1	60	total	Arg	0.660761767462902	0.722222222222222
ypq2d	1	120	total	Arg	0.436420836698912	0.5
ypq2d	2	0	total	Arg	0.999692795861188	1
ypq2d	2	20	total	Arg	0.857390808204011	0.875
ypq2d	2	60	total	Arg	0.656063179648409	0.7
ypq2d	2	120	total	Arg	0.433305579608527	0.466666666666667
ypq2d	3	0	total	Arg	0.999042574553583	1
ypq2d	3	20	total	Arg	0.859703149536259	0.923076923076923
ypq2d	3	60	total	Arg	0.655315707206786	0.666666666666667
ypq2d	3	120	total	Arg	0.432010765476012	0.48
ypq1dypq2d	1	0	soluble	Lys	0.999966636917567	1
ypq1dypq2d	1	20	soluble	Lys	0.81572728486651	0.875
ypq1dypq2d	1	60	soluble	Lys	0.597398579369017	0.7
ypq1dypq2d	1	120	soluble	Lys	0.368774110700874	0.482758620689655
ypq1dypq2d	2	0	soluble	Lys	0.999947883383723	1
ypq1dypq2d	2	20	soluble	Lys	0.821591205319533	0.857142857142857
ypq1dypq2d	2	60	soluble	Lys	0.592801702974807	0.692307692307692
ypq1dypq2d	2	120	soluble	Lys	0.367505407868818	0.486486486486486
ypq1dypq2d	3	0	soluble	Lys	0.999490308106927	1
ypq1dypq2d	3	20	soluble	Lys	0.812742349342549	0.875
ypq1dypq2d	3	60	soluble	Lys	0.587506828297271	0.736842105263158
ypq1dypq2d	3	120	soluble	Lys	0.351240052270423	0.518518518518518
ypq1dypq2d	1	0	soluble	Arg	0.999673309874144	1
ypq1dypq2d	1	20	soluble	Arg	0.808646567310392	0.875
ypq1dypq2d	1	60	soluble	Arg	0.56560361073423	0.7
ypq1dypq2d	1	120	soluble	Arg	0.328875225658294	0.482758620689655
ypq1dypq2d	2	0	soluble	Arg	0.999824059093102	1
ypq1dypq2d	2	20	soluble	Arg	0.808597083496864	0.857142857142857
ypq1dypq2d	2	60	soluble	Arg	0.561034365020524	0.692307692307692
ypq1dypq2d	2	120	soluble	Arg	0.326311425041444	0.486486486486486
ypq1dypq2d	3	0	soluble	Arg	0.999328990593216	1
ypq1dypq2d	3	20	soluble	Arg	0.818458938688523	0.875
ypq1dypq2d	3	60	soluble	Arg	0.567321457593495	0.736842105263158
ypq1dypq2d	3	120	soluble	Arg	0.333293008764543	0.518518518518518
ypq1dypq2d	1	0	protein	Lys	0.999912932831815	1
ypq1dypq2d	1	20	protein	Lys	0.874265619231588	0.875
ypq1dypq2d	1	60	protein	Lys	0.686459050068075	0.7
ypq1dypq2d	1	120	protein	Lys	0.454477446620798	0.482758620689655
ypq1dypq2d	2	0	protein	Lys	0.999731285985619	1
ypq1dypq2d	2	20	protein	Lys	0.878127086145427	0.857142857142857
ypq1dypq2d	2	60	protein	Lys	0.675739854782274	0.692307692307692
ypq1dypq2d	2	120	protein	Lys	0.45261674327612	0.486486486486486
ypq1dypq2d	3	0	protein	Lys	0.998370376042715	1
ypq1dypq2d	3	20	protein	Lys	0.87555026239432	0.875
ypq1dypq2d	3	60	protein	Lys	0.675854767142098	0.736842105263158
ypq1dypq2d	3	120	protein	Lys	0.44982654356767	0.518518518518518
ypq1dypq2d	1	0	protein	Arg	0.999917391979202	1
ypq1dypq2d	1	20	protein	Arg	0.881464375495089	0.875
ypq1dypq2d	1	60	protein	Arg	0.703547192082467	0.7
ypq1dypq2d	1	120	protein	Arg	0.476240436919753	0.482758620689655
ypq1dypq2d	2	0	protein	Arg	0.999231201708428	1
ypq1dypq2d	2	20	protein	Arg	0.884589327896137	0.857142857142857
ypq1dypq2d	2	60	protein	Arg	0.696389408601352	0.692307692307692
ypq1dypq2d	2	120	protein	Arg	0.475205893673898	0.486486486486486
ypq1dypq2d	3	0	protein	Arg	0.998159744796218	1
ypq1dypq2d	3	20	protein	Arg	0.882740656581451	0.875
ypq1dypq2d	3	60	protein	Arg	0.69708517003106	0.736842105263158
ypq1dypq2d	3	120	protein	Arg	0.472766152103746	0.518518518518518
ypq1dypq2d	1	0	total	Lys	0.998898813209055	1
ypq1dypq2d	1	20	total	Lys	0.84172834716516	0.875
ypq1dypq2d	1	60	total	Lys	0.627160429696045	0.7
ypq1dypq2d	1	120	total	Lys	0.40797288724155	0.482758620689655
ypq1dypq2d	2	0	total	Lys	0.998983290001902	1
ypq1dypq2d	2	20	total	Lys	0.85310075855823	0.857142857142857
ypq1dypq2d	2	60	total	Lys	0.633512888573677	0.692307692307692
ypq1dypq2d	2	120	total	Lys	0.416485954721982	0.486486486486486
ypq1dypq2d	3	0	total	Lys	1	1
ypq1dypq2d	3	20	total	Lys	0.855331241212009	0.875
ypq1dypq2d	3	60	total	Lys	0.641523105698206	0.736842105263158
ypq1dypq2d	3	120	total	Lys	0.411224183507215	0.518518518518518
ypq1dypq2d	1	0	total	Arg	0.999852972699268	1
ypq1dypq2d	1	20	total	Arg	0.858821910466078	0.875
ypq1dypq2d	1	60	total	Arg	0.659240536495515	0.7
ypq1dypq2d	1	120	total	Arg	0.439185413263696	0.482758620689655
ypq1dypq2d	2	0	total	Arg	0.999942780215365	1
ypq1dypq2d	2	20	total	Arg	0.862638430106155	0.857142857142857
ypq1dypq2d	2	60	total	Arg	0.660675235304743	0.692307692307692
ypq1dypq2d	2	120	total	Arg	0.438762427441835	0.486486486486486
ypq1dypq2d	3	0	total	Arg	0.998797556419976	1
ypq1dypq2d	3	20	total	Arg	0.865036938212908	0.875
ypq1dypq2d	3	60	total	Arg	0.659119552697464	0.736842105263158
ypq1dypq2d	3	120	total	Arg	0.444275916448502	0.518518518518518

## Sheet: Fig 5C growth_vs_vac_renewal
Dissimilarity of vacuolar CAA renewal and growth dilution dynamics in w-t, ypq1∆, ypq2∆ and ypq1∆ypq2∆ cells under steady-state growth conditions (two-way ANOVA).
amino_acid	condition	p adj
Arg	WT	1.77276394902343e-18
Arg	ypq1d	3.03965238178548e-17
Arg	ypq1dypq2d	2.26295312011632e-12
Arg	ypq2d	3.9815024842513e-13
Lys	WT	1.99463088394243e-17
Lys	ypq1d	7.50887626462952e-14
Lys	ypq1dypq2d	1.82300739834676e-10
Lys	ypq2d	3.30421365718621e-18

## Sheet: Fig 5D vac-to-prot pool ratios
Vacuole-to-protein pool size ratios of CAA evaluated in w-t, ypq1∆, ypq2∆ and ypq1∆ypq2∆ cells based on dynamic labeling readouts.
condition	replicate	time_min	amino_acid	vac_prot_ratio
WT	1	20	Arg	0.204555581669769
WT	1	20	Lys	0.299596277637244
WT	1	60	Arg	0.192200502347318
WT	1	60	Lys	0.28722300645886
WT	1	120	Arg	0.158987128265278
WT	1	120	Lys	0.270346048920746
WT	2	20	Arg	0.199327243782416
WT	2	20	Lys	0.278290639228217
WT	2	60	Arg	0.196794873720558
WT	2	60	Lys	0.294482892499692
WT	2	120	Arg	0.179930517056802
WT	2	120	Lys	0.274677504255174
WT	3	20	Arg	0.19139793487722
WT	3	20	Lys	0.283435612239481
WT	3	60	Arg	0.187978540663397
WT	3	60	Lys	0.284384917603622
WT	3	120	Arg	0.180107566164662
WT	3	120	Lys	0.282573962646012
ypq1d	1	20	Arg	0.192470151902731
ypq1d	1	20	Lys	0.353168487034208
ypq1d	1	60	Arg	0.184821141264306
ypq1d	1	60	Lys	0.330960397203325
ypq1d	1	120	Arg	0.172653298909
ypq1d	1	120	Lys	0.323862242524297
ypq1d	2	20	Arg	0.188415444951159
ypq1d	2	20	Lys	0.34286953996586
ypq1d	2	60	Arg	0.180239908392408
ypq1d	2	60	Lys	0.327136485887679
ypq1d	2	120	Arg	0.164071067265227
ypq1d	2	120	Lys	0.321705837667431
ypq1d	3	20	Arg	0.197919492231248
ypq1d	3	20	Lys	0.325777349299514
ypq1d	3	60	Arg	0.178171828251197
ypq1d	3	60	Lys	0.334926660950479
ypq1d	3	120	Arg	0.169880271081129
ypq1d	3	120	Lys	0.324144551371542
ypq1dypq2d	1	20	Arg	0.310946808115675
ypq1dypq2d	1	20	Lys	0.555828457016
ypq1dypq2d	1	60	Arg	0.321194035662307
ypq1dypq2d	1	60	Lys	0.665824241738003
ypq1dypq2d	1	120	Arg	0.251450280149995
ypq1dypq2d	1	120	Lys	0.542622511481922
ypq1dypq2d	2	20	Arg	0.288857079607349
ypq1dypq2d	2	20	Lys	0.442662734207101
ypq1dypq2d	2	60	Arg	0.263855504396347
ypq1dypq2d	2	60	Lys	0.509138017768022
ypq1dypq2d	2	120	Arg	0.244760376706966
ypq1dypq2d	2	120	Lys	0.424512062714483
ypq1dypq2d	3	20	Arg	0.275408295684187
ypq1dypq2d	3	20	Lys	0.32191837301846
ypq1dypq2d	3	60	Arg	0.292574993581991
ypq1dypq2d	3	60	Lys	0.38859606565572
ypq1dypq2d	3	120	Arg	0.204270406281408
ypq1dypq2d	3	120	Lys	0.391558311412721
ypq2d	1	20	Arg	0.279898016922923
ypq2d	1	20	Lys	0.293998450708779
ypq2d	1	60	Arg	0.271974429846901
ypq2d	1	60	Lys	0.293074017041012
ypq2d	1	120	Arg	0.268116990961782
ypq2d	1	120	Lys	0.278531104841699
ypq2d	2	20	Arg	0.291879811338631
ypq2d	2	20	Lys	0.313062153287286
ypq2d	2	60	Arg	0.282061537887457
ypq2d	2	60	Lys	0.313830345368449
ypq2d	2	120	Arg	0.241424524730075
ypq2d	2	120	Lys	0.275211452747304
ypq2d	3	20	Arg	0.234226873959253
ypq2d	3	20	Lys	0.310056325265145
ypq2d	3	60	Arg	0.254635571343758
ypq2d	3	60	Lys	0.310309625635792
ypq2d	3	120	Arg	0.266604195669747
ypq2d	3	120	Lys	0.297486944584377

## Sheet: Fig 5D prot-vac_ratio_Tukey_HSD
Effects of YPQ1 and YPQ2 deletions and their combinations on vacuole-to-protein CAA pool ratios (Tukey Honestly Significant Difference test).
amino_acid	p adj	condition_1	condition_2
Arg	0.655150292772397	ypq1d	WT
Arg	2.3281487848692e-11	ypq1dypq2d	WT
Arg	8.39767144711345e-11	ypq2d	WT
Arg	2.40396591522085e-12	ypq1dypq2d	ypq1d
Arg	7.98283661396226e-12	ypq2d	ypq1d
Arg	0.923643564679319	ypq2d	ypq1dypq2d
Lys	0.0538276525338516	ypq1d	WT
Lys	2.16449461687418e-08	ypq1dypq2d	WT
Lys	0.828234342896662	ypq2d	WT
Lys	2.1951324149394e-05	ypq1dypq2d	ypq1d
Lys	0.275290445810118	ypq2d	ypq1d
Lys	1.77439312576411e-07	ypq2d	ypq1dypq2d

## Sheet: Fig 5E renewal_fract_Tukey_HSD
Effects of YPQ1 and YPQ2 deletions and their combinations on the CAA renewal dynamics in different subcellular fractions (Tukey Honestly Significant Difference test).
amino_acid	fraction	p adj	condition_1	condition_2
Arg	protein	0.999783031333581	ypq1d	WT
Arg	protein	8.37632518901898e-10	ypq1dypq2d	WT
Arg	protein	1.75404328839335e-08	ypq2d	WT
Arg	protein	6.9517103185035e-10	ypq1dypq2d	ypq1d
Arg	protein	1.43506002636684e-08	ypq2d	ypq1d
Arg	protein	0.561273459768477	ypq2d	ypq1dypq2d
Arg	soluble	0.606487452522646	ypq1d	WT
Arg	soluble	0	ypq1dypq2d	WT
Arg	soluble	0	ypq2d	WT
Arg	soluble	0	ypq1dypq2d	ypq1d
Arg	soluble	0	ypq2d	ypq1d
Arg	soluble	0.0132040998824993	ypq2d	ypq1dypq2d
Arg	total	0.473736198626473	ypq1d	WT
Arg	total	9.77799972878834e-07	ypq1dypq2d	WT
Arg	total	0.0010240224045146	ypq2d	WT
Arg	total	4.73936522754625e-05	ypq1dypq2d	ypq1d
Arg	total	0.0394337494708464	ypq2d	ypq1d
Arg	total	0.0660166348315882	ypq2d	ypq1dypq2d
Lys	protein	1.53758923704395e-07	ypq1d	WT
Lys	protein	3.85247389544929e-14	ypq1dypq2d	WT
Lys	protein	0.999806383500466	ypq2d	WT
Lys	protein	4.71713306748889e-07	ypq1dypq2d	ypq1d
Lys	protein	1.88388601940481e-07	ypq2d	ypq1d
Lys	protein	4.6296300126869e-14	ypq2d	ypq1dypq2d
Lys	soluble	0	ypq1d	WT
Lys	soluble	0	ypq1dypq2d	WT
Lys	soluble	0.000488677004871763	ypq2d	WT
Lys	soluble	0	ypq1dypq2d	ypq1d
Lys	soluble	0	ypq2d	ypq1d
Lys	soluble	0	ypq2d	ypq1dypq2d
Lys	total	0.18483294472135	ypq1d	WT
Lys	total	1	ypq1dypq2d	WT
Lys	total	0.867652418402454	ypq2d	WT
Lys	total	0.184832944721358	ypq1dypq2d	ypq1d
Lys	total	0.038504858777029	ypq2d	ypq1d
Lys	total	0.867652418402444	ypq2d	ypq1dypq2d

## Sheet: Fig 6 transport rates
Transport rates of CAA in units of their cellular protein content transported per hour, evaluated using conservative (simple) and detailed models of CAA transport.
condition	model	flux	rate_mean_Lys [prot pool/h]	rate_sd_Lys [prot pool/h]	rate_mean_Arg [prot pool/h]	rate_sd_Arg [prot pool/h]
WT	detailed	vacuolar export	0.707891262637115	0.0405581145004191	0.96664320855905	0.0621610719743706
WT	simple	net vacuolar import	0.102554782021468	0.00609800767852943	0.0678857545858683	0.00403655338705446
WT	simple	total import	0.566181287299507	0.00549936475278837	0.49722526268868	0.00353594404386135
WT	simple	vacuolar export	0.185398112073027	0.00439870990985516	0.191182420011191	0.00696934535788432
WT	simple	vacuolar import	0.287952894094495	0.00373616747628481	0.259068174597059	0.00479546307076473
ypq1d	detailed	vacuolar export	0.20381811087442	0.00810029341214297	1.0271230130796	0.211745238356163
ypq1d	simple	net vacuolar import	0.120145822635674	0.0061580787283344	0.0655624813523755	0.00336040748596951
ypq1d	simple	total import	0.576815235081683	0.0110941120824896	0.491883532002002	0.00720985226361692
ypq1d	simple	vacuolar export	0.0987470292089332	0.00774991863819368	0.185603192309132	0.00545088489886169
ypq1d	simple	vacuolar import	0.218892851844607	0.00263780933622314	0.251165673661508	0.00539044180254017
ypq1dypq2d	detailed	vacuolar export	0.105926687767479	0.0235017017333982	0.0903376937950287	0.0102976102811582
ypq1dypq2d	simple	net vacuolar import	0.162804703012372	0.00986294461167548	0.0941417883208018	0.00570324583179632
ypq1dypq2d	simple	total import	0.64887405254252	0.00630256628680071	0.518482173820606	0.00393569993307847
ypq1dypq2d	simple	vacuolar export	0.0735551214557661	0.0161014137141282	0.0560963278214293	0.00484302322111934
ypq1dypq2d	simple	vacuolar import	0.236359824468138	0.00624087437765389	0.150238116142231	0.00122124986197757
ypq2d	detailed	vacuolar export	0.697714920302369	0.0335230439330504	0.120163536748831	0.0105751535986006
ypq2d	simple	net vacuolar import	0.110472529166188	0.00421002538547171	0.0983482426910394	0.0037479779042891
ypq2d	simple	total import	0.571982720717552	0.00865366362417122	0.524973776299251	0.00321470425084534
ypq2d	simple	vacuolar export	0.179121990255829	0.00303840069424344	0.0631004937502209	0.00389279928096251
ypq2d	simple	vacuolar import	0.289594519422017	0.00144243642034909	0.16144873644126	0.00182695792102211

## Sheet: Fig 6 transport_rates_Tukey_HSD
Effects of YPQ1 and YPQ2 deletions and their combinations on the flux rates of CAA evaluated by a conservative (simple) or a detailed (detailed) transport models (Tukey Honestly Significant Difference test).
amino_acid	model	flux	p adj	condition_1	condition_2
Arg	detailed	vacuolar export	0.965094957748521	ypq1d	WT
Arg	detailed	vacuolar export	5.28324374249323e-08	ypq1dypq2d	WT
Arg	detailed	vacuolar export	1.6693149318403e-07	ypq2d	WT
Arg	detailed	vacuolar export	4.51233100884352e-08	ypq1dypq2d	ypq1d
Arg	detailed	vacuolar export	1.34766644399598e-07	ypq2d	ypq1d
Arg	detailed	vacuolar export	0.0956344553427706	ypq2d	ypq1dypq2d
Arg	simple	net vacuolar import	0.858230938451304	ypq1d	WT
Arg	simple	net vacuolar import	0.000329512005300958	ypq1dypq2d	WT
Arg	simple	net vacuolar import	0.000132821685893236	ypq2d	WT
Arg	simple	net vacuolar import	0.00016158205683825	ypq1dypq2d	ypq1d
Arg	simple	net vacuolar import	6.95650421415062e-05	ypq2d	ypq1d
Arg	simple	net vacuolar import	0.745836024720047	ypq2d	ypq1dypq2d
Arg	simple	total import	0.531322460619873	ypq1d	WT
Arg	simple	total import	0.00283621118314503	ypq1dypq2d	WT
Arg	simple	total import	0.000504659222187565	ypq2d	WT
Arg	simple	total import	0.000619459929840138	ypq1dypq2d	ypq1d
Arg	simple	total import	0.000139205711515267	ypq2d	ypq1d
Arg	simple	total import	0.425632989841444	ypq2d	ypq1dypq2d
Arg	simple	vacuolar export	0.920952187695687	ypq1d	WT
Arg	simple	vacuolar export	2.14112626517604e-08	ypq1dypq2d	WT
Arg	simple	vacuolar export	3.95905955796749e-08	ypq2d	WT
Arg	simple	vacuolar export	2.43542731537261e-08	ypq1dypq2d	ypq1d
Arg	simple	vacuolar export	4.84114389687207e-08	ypq2d	ypq1d
Arg	simple	vacuolar export	0.130108977913981	ypq2d	ypq1dypq2d
Arg	simple	vacuolar import	0.155125561610384	ypq1d	WT
Arg	simple	vacuolar import	9.88975901172751e-10	ypq1dypq2d	WT
Arg	simple	vacuolar import	3.30403027160031e-09	ypq2d	WT
Arg	simple	vacuolar import	1.70065883597914e-09	ypq1dypq2d	ypq1d
Arg	simple	vacuolar import	5.2552643348136e-09	ypq2d	ypq1d
Arg	simple	vacuolar import	0.0023863104976275	ypq2d	ypq1dypq2d
Lys	detailed	vacuolar export	4.93657659850211e-06	ypq1d	WT
Lys	detailed	vacuolar export	1.41643036744021e-07	ypq1dypq2d	WT
Lys	detailed	vacuolar export	0.998690938780508	ypq2d	WT
Lys	detailed	vacuolar export	0.000466712504948008	ypq1dypq2d	ypq1d
Lys	detailed	vacuolar export	5.38169914043873e-06	ypq2d	ypq1d
Lys	detailed	vacuolar export	1.51794671832128e-07	ypq2d	ypq1dypq2d
Lys	simple	net vacuolar import	0.0279077392717826	ypq1d	WT
Lys	simple	net vacuolar import	2.66041683973928e-05	ypq1dypq2d	WT
Lys	simple	net vacuolar import	0.376983140810053	ypq2d	WT
Lys	simple	net vacuolar import	0.000552971337098973	ypq1dypq2d	ypq1d
Lys	simple	net vacuolar import	0.297364981273109	ypq2d	ypq1d
Lys	simple	net vacuolar import	9.85079521585996e-05	ypq2d	ypq1dypq2d
Lys	simple	total import	0.421549949162754	ypq1d	WT
Lys	simple	total import	1.06858735796633e-05	ypq1dypq2d	WT
Lys	simple	total import	0.812052095284136	ypq2d	WT
Lys	simple	total import	3.19782993640771e-05	ypq1dypq2d	ypq1d
Lys	simple	total import	0.882097885939907	ypq2d	ypq1d
Lys	simple	total import	1.9135132694692e-05	ypq2d	ypq1dypq2d
Lys	simple	vacuolar export	0.000592195498159254	ypq1d	WT
Lys	simple	vacuolar export	3.42228247720566e-05	ypq1dypq2d	WT
Lys	simple	vacuolar export	0.981087472171039	ypq2d	WT
Lys	simple	vacuolar export	0.0412616315248963	ypq1dypq2d	ypq1d
Lys	simple	vacuolar export	0.000866496343804757	ypq2d	ypq1d
Lys	simple	vacuolar export	4.5127774393916e-05	ypq2d	ypq1dypq2d
Lys	simple	vacuolar import	1.03897093262084e-07	ypq1d	WT
Lys	simple	vacuolar import	1.75339136487818e-06	ypq1dypq2d	WT
Lys	simple	vacuolar import	0.970015388460957	ypq2d	WT
Lys	simple	vacuolar import	0.00169769285335952	ypq1dypq2d	ypq1d
Lys	simple	vacuolar import	8.61031422827452e-08	ypq2d	ypq1d
Lys	simple	vacuolar import	1.40510977886255e-06	ypq2d	ypq1dypq2d
